# Supplementary material for: A new genome assembly of an African weakly electric fish (Campylomormyrus compressirostris, Mormyridae) indicates rapid gene family evolution in Osteoglossomorpha
Source: BMC Genomics. 2023 Mar 20;24:129. doi: 10.1186/s12864-023-09196-6 (PMC10029256; doi:10.1186/s12864-023-09196-6)
Supplement: Supplementary file 2 — Additional file 2. Information on teleost genomes used in the CAFE5 analysis. [file 12864_2023_9196_MOESM2_ESM.xls]

## Sheet: Sheet1
Additional file 2 Information on teleost genomes used in the CAFE5 analysis
Super Order	Order	Family	Species	Genome Size (mb)	Protein-coding Genes	Contig N50 (kb)	Reference/accession nr.
Osteoglossomorpha	Osteoglossiformes	Osteoglossidae	Scleropages formosus	784.5	23,537	9,102	GCF_900964775.1
Osteoglossomorpha	Osteoglossiformes	Mormyridae	Campylomormyrus compressirostris	862	34,492	1,399	this study; ERP129544
Osteoglossomorpha	Osteoglossiformes	Mormyridae	Paramormyrops kingsleyae	880	23,862	37.6	GCF_002872115.1
Otomorpha	Clupeiformes	Denticipitidae	Denticeps clupeoides	567.4	23,488	3,060	GCA_900700375.2
Otomorpha	Cypriniformes	Danionidae	Danio rerio	1,373	26,522	1,422	GCF_000002035.6
Otomorpha	Cypriniformes	Cyprinidae	Cyprinus carpio	1,680.1	43,531	1,559	GCF_018340385.1
Otomorpha	Gonorynchiformes	Chanidae	Chanos chanos	656.9	23,173	23,134	GCF_902362185.1
Otomorpha	Gonorynchiformes	Gymnotidae	Electrophorus electricus	589.4	22,304	104	GCA_013358815.1
Otomorpha	Characiformes	Serrasalmidae	Pygocentrus nattereri	1,222.1	25,548	12,899	GCA_015220715.1
Euteleosteomorpha	Anabantiformes	Anabantidae	Anabas testudineus	555.6	23,850	7,055.436	GCA_900324465.3
Euteleosteomorpha	Atheriniformes	Melanotaeniidae	Melanotaenia boesemani	865.6	24,098	9,299.978	GCA_017639745.1
Euteleosteomorpha	Batrachoidiformes	Batrachoididae	Thalassophryne amazonica	2,446.6	22,351	2,329.598	GCA_902500255.1
Euteleosteomorpha	Blenniiformes	Blenniidae	Salarias fasciatus	797.5	24,392	2,597.836	GCA_902148845.1
Euteleosteomorpha	Carangiformes	Echeneidae	Echeneis naucrates	544.2	21,288	12,371.513	GCA_900963305.2
Euteleosteomorpha	Centrarchiformes	Centrarchidae	Micropterus salmoides	963.6	27,179	1,227.323	GCA_014851395.1
Euteleosteomorpha	Chaetodontiformes	Chaetodontidae	Chelmon rostratus	644.2	22,040	16,959.746	GCA_017976325.1
Euteleosteomorpha	Cichliformes	Cichlidae	Oreochromis aureus	1,005.6	27,686	4,182.292	GCA_013358895.1
Euteleosteomorpha	Cyprinodontiformes	Cyprinodontidae	Cyprinodon tularosa	1,086.9	23,979	1,362.15	GCA_016077235.1
Euteleosteomorpha	Cyprinodontiformes	Poeciliidae	Xiphophorus couchianus	688.5	22,784	15,315.838	GCA_001444195.3
Euteleosteomorpha	Esociformes	Esocidae	Esox lucius	918.7	24,647	22,630	GCA_011004845.1
Euteleosteomorpha	Gadiformes	Gadidae	Gadus morhua	669.9	23,485	1,016	GCA_902167405.1
Euteleosteomorpha	Gobiiformes	Gobiidae	Periophthalmus magnuspinnatus	752.6	21,306	2,301.275	GCA_009829125.1
Euteleosteomorpha	Holocentriformes	Holocentridae	Myripristis murdjan	835.3	23,439	14,476	GCA_902150065.1
Euteleosteomorpha	Istiophoriformes	Xiphiidae	Xiphias gladius	691.8	21,362	5,252.707	GCA_016859285.1
Euteleosteomorpha	Kurtiformes	Apogonidae	Sphaeramia orbicularis	1,342.7	24,116	2,360.121	GCA_902148855.1
Euteleosteomorpha	Labriformes	Labridae	Cheilinus undulatus	1,173.5	23,316	16,477.222	GCA_018320785.1
Euteleosteomorpha	Perciformes	Sebastidae	Sebastes umbrosus	800.9	23,881	11,445.908	GCA_015220745.1
Euteleosteomorpha	Perciformes	Channichthyidae	Pseudochaenichthys georgianus	1,026.1	23,287	661.283	GCA_902827115.1
Euteleosteomorpha	Pleuronectiformes	Scophthalmidae	Scophthalmus maximus	538.2	21,619	25,762	GCA_022379125.1
Euteleosteomorpha	Salmoniformes	Salmonidae	Oncorhynchus mykiss	2,341.7	41,896	15,580	GCA_013265735.3
Euteleosteomorpha	Scombriformes	Scombridae	Thunnus maccoyii	782.4	24,659	26,803.536	GCA_910596095.1
Euteleosteomorpha	Spariformes	Sparidae	Acanthopagrus latus	685.1	23,786	14,880.455	GCA_904848185.1
Euteleosteomorpha	Syngnathiformes	Syngnathidae	Syngnathus acus	324.3	19,551	11,959.915	GCA_901709675.2
