# Supplementary material for: A new genome assembly of an African weakly electric fish (Campylomormyrus compressirostris, Mormyridae) indicates rapid gene family evolution in Osteoglossomorpha
Source: BMC Genomics. 2023 Mar 20;24:129. doi: 10.1186/s12864-023-09196-6 (PMC10029256; doi:10.1186/s12864-023-09196-6)
Supplement: Supplementary file 3 — Additional file 3. Number of gene and gene family expansions and contractions compared with MRCA, and ratio of the expanded/contracted gene family (gain/loss gene) numbers. [file 12864_2023_9196_MOESM3_ESM.xls]

## Sheet: Sheet2
Additional file 3 Number of gene and gene family expansions and contractions compared with MRCA, and ratio of the expanded/contracted gene family (gain/loss gene) numbers
Species	Group	Gene Family			Gene
		Expansion	Contraction	Ratio of Expansion/Contraction	Gain	Loss	Ratio of Gain/Loss
Scleropages formosus	Osteoglossomorpha	2,253	3,018	0.74	2,763	3,390	0.82
Paramormyrops kingsleyae	Osteoglossomorpha	2,667	3,353	0.79	3,574	4,167	0.86
Campylomormyrus compressirostris	Osteoglossomorpha	3,360	3,589	0.93	5,680	5,004	1.14
Denticeps clupeoides	Otomorpha	1,821	3,156	0.57	2,222	3,483	0.64
Chanos chanos	Otomorpha	822	2,803	0.29	1,813	3,072	0.59
Danio rerio	Otomorpha	1,370	2,983	0.46	2,901	3,177	0.91
Cyprinus carpio	Otomorpha	12,830	1,676	7.66	17,607	1,754	10.04
Electrophorus electricus	Otomorpha	762	3,113	0.245	1,286	3,617	0.36
Pygocentrus nattereri	Otomorpha	1,067	2,235	0.48	2,364	2,313	1.02
Esox lucius	Euteleosteomorpha	1,321	2,848	0.46	2,191	3,191	0.69
Oncorhynchus mykiss	Euteleosteomorpha	11,678	1,858	6.29	15,430	2,025	7.62
Gadus morhua	Euteleosteomorpha	889	4,096	0.22	2,399	4,468	0.54
Myripristis murdjan	Euteleosteomorpha	868	3,176	0.27	1,796	3,342	0.54
Thalassophryne amazonica	Euteleosteomorpha	1,296	4,253	0.30	1,797	4,778	0.38
Syngnathus acus	Euteleosteomorpha	653	5,161	0.13	1,012	5,389	0.19
Sphaeramia orbicularis	Euteleosteomorpha	1,556	3,531	0.44	2,482	3,703	0.67
Periophthalmus magnuspinnatus	Euteleosteomorpha	830	4,331	0.19	1,235	4,717	0.26
Thunnus maccoyii	Euteleosteomorpha	981	2,991	0.33	2,440	3,148	0.78
Sebastes umbrosus	Euteleosteomorpha	1,088	3,351	0.32	2,001	3,572	0.56
Pseudochaenichthys georgianus	Euteleosteomorpha	1,374	4,335	0.32	2,538	4,715	0.54
Cheilinus undulatus	Euteleosteomorpha	1,004	3,661	0.27	1,756	4,062	0.43
Chelmon rostratus	Euteleosteomorpha	889	3,496	0.25	1,313	3,955	0.33
Acanthopagrus latus	Euteleosteomorpha	1,043	3,148	0.33	1,814	3,338	0.54
Micropterus salmoides	Euteleosteomorpha	2,649	3,105	0.85	4,375	3,268	1.34
Anabas testudineus	Euteleosteomorpha	1,076	3,367	0.32	2,218	3,599	0.62
Xiphias gladius	Euteleosteomorpha	715	3,660	0.20	1,033	4,216	0.25
Echeneis naucrates	Euteleosteomorpha	816	4,020	0.20	1,290	4,476	0.29
Scophthalmus maximus	Euteleosteomorpha	771	3,690	0.21	1,071	4,257	0.25
Salarias fasciatus	Euteleosteomorpha	2,173	3,961	0.55	3,407	4,358	0.78
Oreochromis aureus	Euteleosteomorpha	1,552	3,145	0.49	4,342	3,302	1.31
Melanotaenia boesemani	Euteleosteomorpha	1,184	3,454	0.34	2,463	3,699	0.67
Cyprinodon tularosa	Euteleosteomorpha	1,340	3,724	0.36	2,409	3,989	0.60
Xiphophorus couchianus	Euteleosteomorpha	1,128	3,931	0.29	1,844	4,322	0.43
