# Supplementary material for: A new genome assembly of an African weakly electric fish (Campylomormyrus compressirostris, Mormyridae) indicates rapid gene family evolution in Osteoglossomorpha
Source: BMC Genomics. 2023 Mar 20;24:129. doi: 10.1186/s12864-023-09196-6 (PMC10029256; doi:10.1186/s12864-023-09196-6)
Supplement: Supplementary file 4 — Additional file 4. KCNA gene sequences. [file 12864_2023_9196_MOESM4_ESM.txt]

>KCNA1a
ATGACAGTGGCGGCTGTGGAAAACTTGGACGAGTCCTCGGGTCTGCCCGAGCATCCGCAGGAGACGTTCGCCCAGGACCACAATGAGTACGAATGCTGCGAGAGGGTGGTCATCAACATCTCGGGCTTGCGCTTCGAGACTGAGCTCAAGACACTGGTCCAATTCCCCGAGACTCTGCTGGGGAACCCCAAGAAGAGGATGCGCTACTTTGATCCCCTGCGAAACGAGTACTTCTTCGACAGGAACCGCACCTGTTTCGACGCGATCTTGTATTATTACCAGTCGGGCGGCAAGTTGAGAAGACCGGTCCATATTCCGCTGGACATGTTCGCGGATGAGATCAAGTTTTACGAACTTGGCTACGACGCCATGGAGAAATTCCGAGAGGAAGAGGGATACGAAAGGGAGAAAGAGCGCCCCTTGCCCGAAAAGGAATTTCAGCGCCAGCTCTGGCTCCTCTTCGAGCATCCCGAGAGCTCCAGCAGCGCTCGGGGAGTCGCTATAATATCGGTGTCGATCATTCTCATCTCCATAATCATATTTTGTTTAGAGACTTTGCCCGACTTGAAGACTGATCCCACGCACTACTTCCGAATCGTGGGCAACGTCACTTTATTTTACAAGCCAAACATACTGCTCAACCCGTTCTTTATTGTGGAGACACTGTGCATCATTTGGTTCACTTTCGAACTGCTAGTGCGATTTTTCGCCTGCCCCAGCAAGCCGGCTTTCTTCCAGGATATAATGAACGTCATAGATGTCGTGTCCATCATCCCCTATTTCATAACTCTGGGTACGGAGTTGTCGGATGGGGGTGGAGAAGTGGAAGACCTGAAGGATGATCAGGGGGGGTCCCTGGCCGTCCTCAGAGTGATTCGTCTGGTTAGGGTGTTCCGCATCTTTAAGCTGTCCAGACACTCCAAGGGTCTCCAGATTTTAGGGCAGACCCTCAAGGCCAGCATGCGCGAACTGGGCCTGCTCATCTTCTTTCTCTTCATCGGTGTCGTCCTCTTCTCCAGCGCCGTCTACTTCGCAGAGGCGGAGGATAAGGAATCCCACTTCGCCAGCATTCCCGACGGCTTCTGGTGGGCGGTGGTATCCATGACCACTGTGGGCTATGGGGACATGTGCCCGGTGACCGTTGGGGGCAAGGTAGTGGGCTCACTGTGCGCCATTGCTGGAGTACTAACGATCTCGCTGCCGGTGCCCGTGATCGTCTCCAACTTCAATTACTTCTACCACAAGGAGACCGAAGGGGAAGAAGAAGCGAAGCTTCTCAACATCAGCACGCAGAACATCTCCTCGGACGGCGAGTCCAGTCGCCGCGGCTCGTCCATCCTCAGCAAGTCCGAATACATGGAGATCAACGAGGACATGAACAACAGCTTCGACAACTTCAGGGATATGAACCTGAGAACTGGAAACTGCACCGCAAACAAAAACGTCAATCAGAACAAGATTTTAACCGACGTCTAA
>KCNA1b
ATGACGGTGGTGGCCGGAGATAACATGGACGAAGCTTCTGGGCACCCCCAGGACGCGTACCCCCCAGACCATGACGATCACGATTGCTGCGAGAGGGTGGTCATCAATATCGCAGGGCTGCGCTTTGAGACTCAGCTGAAAACCCTTGCGCAGTTCCCGGATACGCTCTTGGGCAACCCCAAGAAGAGGATGCGCTACTTCGATCCGCTGAGAAATGAATATTTCTTTGACAGAAACCGTCCCAGCTTTGACGCCATACTCTATTACTACCAGTCCGGGGGCAGGCTGAGAAGACCGGTCAATGTGCCGCTGGATATGTTCTCGGAGGAGATCAAGTTCTACGAGTTAGGGGTGGAAGCGATGGAGAAGTTCCGGGAGGATGAGGGTTTCATTAGAGAGGAAGAGCGTCCTTTACCCGAAAAAGAGTTTCAACGCCAAATCTGGCTGCTGTTTGAGCACCCGGAAAGCTCGGGTCCGGCAAGGGGGATTGCCATAGTTTCAGTGATGGTCATCCTGATTTCCATCGTAATCTTTTGTCTGGAGACTTTACCTGACCTGAAAGAAGACACCACGGGGCGAATGATAACTGTGGGGAACAGTACATACTTTTACAAACCGAACATTTTCTCAGACCCTTTCTTCGTTGTGGAGACCCTATGTATCATCTGGTTCTCTTTTGAACTGATCGTGCGTTTTTTCGCTTGCCCCAGCAAAGCGGCGTTCTTTAAGAACATGATGAACACTATTGATGTAGTGGCCATTATCCCTTATTTCATCACGCTGGGAACGGAGTTGGCCGAAGATCAAGAAAGCGCTGAGGCAAAGGGGGAGCAGGCGACGTCTCTAGCTATCCTCAGGGTAATTCGCCTGGTCAGGGTATTCAGGATCTTCAAGCTCTCCAGACACTCCAAGGGGCTGCAGATCTTGGGGCAGACCCTCAAAGCCAGTATGCGTGAACTGGGCTTGCTGATATTCTTCCTCTTCATCGGCGTTATCCTATTCTCCAGCGCCGTGTACTTCGCTGAAGCGGAGGAGAAGGAGTCATACTTCACCAGCATCCCGGACGCGTTTTGGTGGGCAGTGGTATCGATGACGACTGTGGGCTACGGAGACATGTATCCCGTGACGATAGGGGGCAAGATCGTGGGTTCCCTTTGTGCCATCGCTGGAGTATTGACGATAGCGCTGCCGGTTCCCGTGATCGTGTCCAACTTTAATTACTTTTACCACAGAGAAACCGAAGGAGAGGAGCAAGCGCAGCTGCTTCATGTCAGCAACCCAAACATCGCGTCTGACACCAGTTCTAGTCGTCGTAGTTCGACCCCCGTTAGTAAGTCAGAATATATGGAGATTGATGAGGATATAAATAATAGTATCGACAATTTTAGGGAGGCAAATCTCAGAACTGGCAATTGCCTCGTTAGCAACCAAAACTGTGTTAATAAAAGCAAGCTGCTGACAGATGTGTAA
>KCNA2a
ATGACGGTGGCTACTGGGGACTCTGCAGATGAGGCAGCCGCCCATCCCGGTCAACCCCAGGACACCTACGACCCTGAGGCTGATCACGAGTGCTGTGAGAGGGTGGTCATCAATGTGTCAGGCCTGCGCTTCGAGACACAGCTGAAAACTCTGTCCCAGTTCCCCGAAACCCTGCTGGGGGACCCTAAGAAGAGGATGCGCTACTTCGACCCCCTGAGGAATGAGTACTTTTTCGACAGGAACCGACCCAGCTTCGATGCCATCCTGTACTACTACCAGTCCGGGGGCAGGCTGAGACGGCCCGTTAACGTTACGCTGGACATCTTCTCGGAGGAGATCCGCTTCTACGAGTTGGGCGAGGAGGCCATTGAAATTTTTCGTGAAGATGAGGGATTTATCAAGGAAGAGGAGAAGCCGCTACCTGACAACGAGTTTCAGAGACAGGTGTGGTTACTGTTCGAGTATCCCGAGAGCTCAGGCCCAGCCAGAATTATCGCTATCATATCCGTGATGGTCATCCTTATCTCTATTGTCAGCTTCTGTCTGGAGACCCTGCCCATTTTCCGCAATGAGGAGGAGGAGATGCACAAGGTCTACCAGCCCTTCTCCAACACCACCTCCAGCTATCACACAACCTACTTCACTGACCCATTCTTCATTTTAGAGACGCTTTGTATCATCTGGTTCTCATTTGAGTTCCTGGTACGCTTCTTTGCCTGCCCCAGCAAGGCGGGCTTCTTCGTCAACATTATGAACATCATTGACATTGTAGCCATCATTCCCTATTTCATTACACTCGGAACTGAGCTGGCTGAGAAACCAGAGGATGGTCAGCAAGGGCAGCAGGCTATGTCCCTAGCCATTCTCAGAGTCATCAGGTTGGTCAGAGTTTTCCGGATCTTCAAGCTGTCCCGACACTCTAAAGGGCTGCAGATCTTAGGCCAGACCCTGAAAGCCAGTATGCGTGAGCTAGGCCTGCTTATCTTCTTCCTCTTCATCGGAGTCATCCTCTTCTCCAGTGCTGTCTATTTCGCCGAAGCAGATGAAGCAGACTCCCAGTTCATCAGCATCCCCGATGCTTTTTGGTGGGCAGTGGTCTCAATGACTACAGTTGGCTACGGTGATATGGTTCCCACCACCATCGGAGGCAAGATTGTGGGGTCCCTCTGTGCCATTGCCGGAGTGCTGACCATTGCTTTGCCTGTGCCAGTCATCGTCTCCAACTTCAATTACTTCTACCACCGCGAGACAGAAGGTGAAGAGCAGGCACAGTACCTGCAGGTCACCAGTGTCCCAAAGATGGATTCCACCGAGGACCTGAAGAAGAGTCGAAGCGGCTCCATGATGAGCAAGTCCGACTATATGGAGATCCAGGAGGCGGTGAACAACAGCAGCGAGGACTTCCGGGAGGAGAACCTCAAGACGGCTAATTGCACTCTCGCCAACACCAACTATGTCAACATCACAAAGATGCTAACAGATGTATAA
>KCNA2b
ATGACGGTAGCCACCGGGGATCCGTCCGATGAGGCGGCGGCCCACCCGGGTCACCAGCAGGACTACGATCCAGAGGCCGACCACGAGTGCTGCGAGAGGGTGGTCATCAACATCTCAGGGCTGCGCTTCGAGACGCAGCTCAAAACCCTCGCCCAGTTCCCCGAGACTCTGCTTGGGGACCCCAAAAAAAGGATGCGCTACTTCGACCCTCTGAGGAACGAGTACTTCTTTGACCGGAACCGACCCAGCTTCGACGCCATCCTGTACTATTATCAGTCGGGAGGGCGTCTACGGCGACCAGTCAATGTGACTTTGGACGTTTTCTCAGAGGAGATTCGTTTCTATGAGCTTGGTGAGGAGGCCATTGAGATATTTAGGGAGGATGAGGGCTTTATTAAGGAGGAGGAAAGGCCTTTGCCCGAAAATGAGTTTCAGAGACAAGTCTGGCTGCTTTTTGAGTATCCTGAGAGCTCAGGGCCTGCTAGGATTATTGCCATCATATCTGTGATGGTAATCCTCATCTCCATCGTAAGCTTCTGTTTAGAGACGCTGCCAATTTTCCGAAACGATGAAGAGGACATGCACAAGGCCTACCACCCCTTCTCCAACACAACCTACAGGTACCAGCCTACCTACTTCACTGACCCGTTCTTTATTCTGGAGACCCTCTGCATCATCTGGTTCTCCTTTGAGTTCCTGGTGCGCTTCTTTGCATGTCCAAGCAAGGCTGGCTTTTTTGTCAATATCATGAACATTATTGACATTGTTGCCATCATCCCCTATTTTATCACCCTGGGCACAGAGCTGGCAGAAAAACCTGAGGATGGCCAACAAGGGCAACAAGCTATGTCTCTAGCTATCCTGAGAGTCATTAGGCTGGTCAGGGTGTTCCGAATCTTCAAGCTATCCCGGCACTCCAAGGGGCTGCAGATCCTGGGCCAGACCTTGAAAGCCAGTATGCGTGAACTTGGTCTGCTCATCTTCTTCCTCTTCATTGGAGTCATTCTTTTCTCCAGTGCTGTCTACTTTGCCGAGGCAGATGAGGCTGAGTCACAGTTTATCAGCATCCCGGACGCCTTCTGGTGGGCCGTGGTTTCCATGACCACAGTTGGCTATGGAGACATGGTCCCCACCACCATTGGGGGTAAAATTGTGGGATCGCTGTGTGCCATCGCCGGCGTGCTGACCATCGCCCTGCCTGTGCCTGTCATTGTCTCCAACTTCAACTACTTCTACCACCGAGAGACAGAGGGTGAGGAACAAGCCCAGTATCTACAGGCCCCACCCAAGGCAGATTCTACTGAGGACCTGAAGAAGAGCCGTAGTGGCTCCACCATGAGCAAGTCAGACTACATGGAGATCCAGGAGGCAGTGAACAACAGTAGTGAGGACTTTCGTGAGGAGAACCTCAAGACAGGCAACTGCACACTTGCTAACACCAACTATGTCAACATCACCAAGATGCTCACGGATGTATAA
>KCNA3a
ATGGACGACCACCTCAGCCTTCTTCACTCGCCTCCGCCTTCGTCTGCCAAACACCGAGGCAACAACGTCGTCAATCACGGCTTCACCGAGAGCGACCAGGACACCATGACTGTGGTGGCTTGTGATAACATGCTGGAGGAGACGGCAGCTCTGCCTGGGCACCACTCCATAGACCGCTACGAGCCCGACCACGAGTGCTGCGAGCGGGTGGTGATCAACATCTCCGGGCTGCGATTTGAGACGCAGCTCAAAACTCTGTCCCAGTTCCCCGAAACCCTGCTGGGGGACCCTAAGAAGAGAATGCGCTACTTCGACCCCCTGAGAAACGAGTACTTTTTCGACAGGAACCGACCCAGCTTCGATGCCATCCTGTACTACTACCAGTCCGGAGGTCGCATCCGGAGACCCGTCAACGTGCCTATTGACATCTTCTCCGAGGAGATCCGCTTTTACGAGCTCGGAGAGGAGGCCATGGAGAAGTTTCGCGAGGACGAGGGCTTCATCAAAGAGGAGGAGCGCCCCTTGCCCAGCAATGAATTTCAGCGCCAGGTCTGGCTCCTCTTTGAATACCCCGAGAGCTCGGGTCCGGCGAGGGGCATCGCTATTGTCTCGGTGCTGGTGATTCTCATCTCCATCGTGATCTTTTGCTTGGAAACTTTGCCCGAATTCCGGGACGATAAAGACACGACCACCGTGGCCCCCATTATAAACGGGACGGCGCCTTATCTCGGGAGTCCCTTCTCGGACCCGTTCTTCGTAGTGGAAACGCTGTGCATCATCTGGTTTTCCTTCGAACTGCTGGTGCGCTTCTTTGCCTGCCCCAGCAAAGCCACGTTCTCCAAAAACATTATGAACATCATCGATATCGTAGCGATTATACCATATTTCATCACGCTGGGCACGGAGCTGGCGGAGAGGCAGGGCAACGGGCAACAGGCGATGTCCTTAGCTATTCTCCGGGTCATCAGGTTAGTGAGGGTCTTTCGCATCTTCAAGCTGTCCCGGCACTCCAAAGGGCTCCAGATCCTGGGACAGACACTAAAGGCCAGCATGAGGGAGCTGGGGCTCTTAATCTTCTTCCTCTTCATCGGGGTCATCCTCTTCTCCAGCGCCGTGTACTTTGCCGAGGCAGACGACCCGGACTCCGGCTTCAATAGCATCCCGGATGCCTTCTGGTGGGCCGTGGTCACGATGACCACGGTCGGCTACGGGGACATGCACCCTGTAACCATAGGAGGTAAAATCGTGGGCTCCCTGTGCGCCATCGCCGGGGTCTTAACCATTGCCCTTCCGGTGCCGGTCATCGTCTCCAACTTCAACTACTTCTACCACAGAGAGACGGAGGGTGAGGAGCAGGCGCAGTATCTGCACGTCGGTAGCTGCCAGCCGCTGTCCTCCAGCGAGGAGCTCAAGAAGACGCGTAGCACCTCCTCGCTGAGCAAGTCGGAGTATATGGTGATCGAGGAGGGCATCAACAGCACCTTCAAGCAGCCTAACTTCGGCGCGCAAAACAACCAGAACTGTGTTAACATCAAGAAGATTTTCACAGACGTATAG
>KCNA3b
ATGGACGACCACTTCAGCCTCCTCGCCTCGCCTCCTCCGTCGTCTACCAAGCACAGGGGCGGAAATATCATCAACCACGGATACACGGAGAACGACCACGAAACCATGACAGTTGTTGCTTGTGACAACATGCTGGAGGAGACCGCAGCCCTTCCCGGGCACCTCTCTTTGGACCGCTACGAGCCCGACCACGAGTGCTGCGAGAGGGTGGTCATCAACATCTCCGGCTTGCGTTTCGAGACGCAGCTCAAAACTTTTAACCAGTTTCCCGACACTCTGCTTGGGGACCCCAAAAAGAGGATGCGCTACTTCGACCCCTTGAGAAACGAGTACTTCTTTGACCGGAACCGACCCAGCTTCGACGCCATCCTCTACTACTACCAGTCGGGAGGGCGGATCCGGAGACCTGTTAACGTGCCCATTGACATTTTCTCCGAGGAGATCCGCTTTTATGAGCTGGGGGAAGAGGCTATGGAGAAATTCCGAGAGGATGAGGGTTTTATTAAAGAGGAGGAACGTCCCCTGCCCAGCCATGAATTTCAAAGACAGGTGTGGCTCTTGTTTGAGTATCCGGAGAGCTCGGGTCCGGCCAGGGGGATCGCTATTGTCTCCGTGCTGGTTATTCTAATATCCATCGTGATATTTTGTCTGGAAACCTTACCTGAATTCCGTGACGATAAAGACCTAAGTACCGTGGCCCCCCTCACTAACGGAACGGGGCCTTATCCTACAAACAGTTTCACCGATCCCTTCTTTGTTATTGAGACCCTATGCATCATCTGGTTCTCATTCGAGCTGCTCGTCCGGTTCTTTGCCTGCCCGAGCAAAGCCACCTTCTCGAAAAACATTATGAACATCATCGACATCGTGGCCATCGTGCCTTATTTCATCACGCTGGGCACGGAGCTGGCAGAGAGGCAGGGCAACGGGCAGCAGGCGATGTCCCTGGCTATCCTAAGGGTGATCAGACTGGTGCGAGTGTTCCGCATCTTCAAGCTCTCCCGGCACTCCAAGGGGCTCCAAATTTTAGGGCAGACACTTAAAGCCAGCATGAGGGAGCTGGGACTCCTGATTTTCTTTCTTTTTATTGGGGTGATCCTGTTCTCCAGCGCCGTGTATTTCGCGGAGGCGGACGACCCCACTTCTAGTTTCAGTAGCATACCTGATGCCTTCTGGTGGGCTGTGGTCACCATGACCACGGTCGGGTACGGGGACATGCATCCCGTCACCATCGGTGGCAAAATTGTCGGCTCCTTGTGCGCCATCGCTGGCGTGCTGACCATTGCCTTGCCGGTGCCGGTCATCGTCTCTAACTTCAACTACTTCTACCACAGGGAGACGGAAGGAGAGGAACACGCTCAGTACCTGCAAGTCGGCAGCTGCCAGCATCTGTCCTCCACGGAGGAGTTAAAAAGGACACGCAGCGCATCCTCCCTCAGCAAATCGGAGTATATGGTGATAGAGGAGGGGATCAACAATGCGTTCAAGCCGCCTAACTTTACCACTCAAAACAACCAGAACTGCGTTAACATCAAACAGATTTTTACAGATGTGTAA
>KCNA4a
ATGGAGTTTGCAATGGTAGGTGCTGAAAGTGGCGGGTGCAACAGCCATCTGCCTTACGGATACGCTCAGGCGCGCGCTAGGGAGCGCGAGCGCGAACGGGAAAGGCAGGTCCAGTCGCGTGCCGCAGCGGCAGCCGCCGAGGCTGGATCGGCTAGTGAAGGGCAATGTTGTACCAGCCATCACCCCAACAACCACCAGCTGCATCAGTCTCGCGCCGCCTCCTCGTGCCATGCCAACAACACCAGCGGTAGCACCGCCTCGCGCCCCTCCTCTTCGCAACCGGCTCAGCAGCAGCAGCACGCGGAGCAACAGCAGACGGTCCTAAGAGGGAGGAAAAGGCATCGCGGTGCCGAGCACCGAAGAAGGAACCGTCCTACTCTAGGCGGGGACCTGCGTCACTCGGAGTTGGCGCTACTCGGATCCGAGGAGGAAATTATGATAGAGGAGGAGGCTGGAGACGAGGGAGAAGAAGACGAGGACGGAGGCGGTGGTGGCGAGGAGACGAGTGGCAGGAGGAAAAGTTTTGTCTCTAATATGGATGATGAAGAAGAGACCTTTTCACTCACGGACAGACGCCCCCAGTCAGGCTACGAAAACGTTTACAGCGAACACGCCTGCTGCGAAAGAGTTGTCATTAATGTGTCCGGTCTTAAGTTCGAAACACAGCTTAAGACTCTAACTCAGTTCCCGGACACACTGCTCGGGGACCCCGAAAAACGCATGCGGTACTTCGACCCTCTGAGGAATGAGTACTTTTTTGACAGGAATCGACCGAGCTTCGATGCAATTCTTTATTATTACCAGTCCGGGGGGAGATTAAAGAGACCCGCTAATGTGCCCTTTGACATATTTTCAGAGGAGGTCAAGTTCTATGAACTGGGAGAAGAAGCGATTCTCAAGTTTAGGGAAGATGAGGGCTTCGTAAAAGAAGAAGAAAAGCCTTTGCCTGAAGACGAGTTCAAGCGGCAAATTTGGCTTCTCTTCGAATACCCCGAAAGTTCAAGCCCTGCGAGAGGCATTGCGGTCGTGTCTGTTTTGGTTATTGTTATATCCATTGTCATCTTCTGTTTAGAAACTTTGCCCGAGTTCCGGGACGACAGAGAATCCTTCAGCGGGGGTAACAACTCATCACATCCTGGCAGTGATTTCACACCATTCAACGATCCCTTCTTCATCGTGGAGACCGCGTGTATCATCTGGTTTTCTTTTGAGATAATCGTCAGGTTCTTCGCGAGCCCAAGCAAACCCGCCTTCTTTAAAAACATTATGAACACTATAGACATTGTATCCATCTTGCCTTACTTCATTACCCTTGGCACAGATCTTGCCCAACAACAAGGCAACGGGCAGCCGGCGATGACCTTCGCGATTCTCAGAATAATTCGTCTGGTCAGGGTCTTTCGCATCTTTAAGCTTTCTAGACATTCAAAAGGTTTACAAATCCTCGGTCACACTTTAAAAGCTAGTATGAGGGAACTAGCGCTGTTGATCTTCTTCCTTGTCATCGGGGTTATTTTGTTTTCCAGCGCCGTGTACTTTGCCGAAGCCGATGAGCCGACGTCCCAGTTCACTAGCATCCCAGACGCCTTTTGGTGGGCAGTAGTCACCATGACCACTGTCGGATACGGGGACATGAAGCCAATAACAGTGGGTGGTAAAATAGTGGGCTCACTTTGCGCTATAGCGGGAGTATTAACCATCGCTTTGCCCGTCCCTGTTATCGTTTCCAACTTTAATTACTTTTATCACAGAGAGACTGACAATGACGACCAAACACCGGCGGTACAAAACACGCTCCCCTGTCCGTATTTCCCTGGAAACTTCTTCAAGAAATTCAGGAGTTCGGTGTCTGCTTCTTCTATTGGGGATAAAGCAGAGTACATGGAGATGGAAGAAGCGGTGACACAGTCCTTATGCACTTTGGACAAGCAAAGCCCGGAAAAAGGAAACGGTACAGATAATGTTCGAGGAAACAGCACGAATCCCAAATCGCTTCAAACCGATGTATGA
>KCNA4b
ATGGAGTTCGCCATGGTAGGTGCCGAAAGCGGTGGGGGCGGTACCCACCTGCCTTACGGATATGCCCAGGCGCGGGCTAGGGAGCGGGAGCGCGGCAGGGAAAGACAGGCGCAGGCGAGATCGGCGGCAGCTGCCGAAGGTGCATCGGGTGGAGAAGGAGGAACTTCTTCCATCCATCACCCCAACAACCACATCCAGCAACAGCATCAGTCTCGCACCGCCTCTTTGCCTCATGCCAGCAACAGTGGCGCTGGTACCGCCTCGGGCCCCTCCTCCTTGCAACAGTCTCAGCAGCAAGTTCTCCGAGGAAGGAAAAAGCAACGGGGCGCAGAGTACCGGAGGAGAAACCGTCGAGCTCTCGGCGGGGAGCTGCGCCAGTCGGAGCTGGCTCTTCTCGGCTCTGAGGAGGACATTATGATAGAAGACGAGGAAGCTGAAGGCGAAGAAGGAGACGAGGACGAAGGAGGAGGTGGCATCAGGAGCAGAGAGCGGCTCAGAAGTGTCCACTGTAATATGGATGATGAAGACGATTCAGTGTCAATTACTGACAGGCGACCGCAGTCAAGCTACGAAAATGTTTACAGTGAGTACGGGTGCTGCGAGAGAGTTGTGATTAACGTGTCTGGCTTGAAGTTTGAGACGCAGCTGAAAACTCTCACCCAGTTTCCCGACACCCTCCTAGGGGACCCGGATAAGCGGATCAGGTACTTTGATCCTCTGAGAAACGAGTACTTTTTTGACAGGAACCGACCGAGCTTTGACGCTATTCTTTACTATTACCAGTCGGGGGGGAGGTTGAAAAGACCTGTCAATGTCCCCTTCGATATATTCTCCGAGGAGGTCAAGTTCTACGAACTTGGAGAAGATGCCATGCTCAAGTTTCGAGAAGATGAGGGCTTTGTAAAAGAGGAGGAGAAGCCCTTGCCGGAGGACGAATTCAAACGCCAGATCTGGCTTCTTTTTGAATATCCCGAAAGTTCAAGCCCTGCACGAGGAATCGCGGTTGTGTCTGTTTTAGTCATCGTTATATCTATTGTTATTTTCTGTTTAGAAACTTTACCGGAGTTCAGGGATGAAAAAGACTTCATTGGCGCTGGTAGCAATTTAACAAGTGCGGACAATGGATTTACCCCGTTCAACGACCCCTTCTTCATTGTGGAGACTGTGTGCATCATTTGGTTTTCTTTTGAGATAATAGTTCGCTTCTTCGCGAGCCCCAGCAAACCCGCCTTCTTTAAAAACATCATGAACTCCATCGACATAGTGTCCATTTTGCCTTATTTCATTACCCTCGGCACAGACCTTGCCCAGCAGCAGGGCAACGGGCAGCAGGCGATGACCTTCGCCATCCTGAGGATAATTCGACTCGTTAGAGTCTTTCGTATCTTCAAGCTCTCCAGACACTCCAAGGGCTTGCAGATCCTCGGGCATACCCTGCGGGCCAGTATGAGGGAGCTGGCACTGCTAATCTTCTTCCTCGTCATCGGGGTCATCCTCTTCTCCAGCGCCGTGTATTTCGCCGAAGCCGATGAGCCCACTTCTCAGTTCACTAGCATCCCCGACGCTTTTTGGTGGGCGGTCGTTACAATGACAACGGTGGGCTACGGGGATATGAAACCAATAACGGTCGGCGGAAAAATAGTGGGTTCCCTGTGTGCCATAGCCGGCGTGTTAACCATAGCTCTGCCCGTCCCGGTCATTGTGTCCAACTTCAATTACTTTTATCACAGAGAGACCGACAATGAAGATCAAACGCCAGTAGTACAAAACATGCCTCCGTGCCCATATTTCCCGACAAACTTCCTCAAGAAATTCAAGGGGTCCCCGACGGCTTCCTCCTTAGGAGATAAAGCCGAGTATATGGAAATGGAGGAAGGGGTGACCGAGTCATTATGTGGCGCAGAAAAACAAAGTCCGAGCAAAGGAAACGGCACAGAACTCCTCAGAAAAATGAGCACCAACCCCAAATCACTACAAACAGATGTCTGA
>KCNA5b
ATGGAGATAGCCTTAGTAAGTTTTGAGAACGGCGCCGCTAAGGGCAGCGGTGGGAGCCCGCACGATGGCTGCTCAAACGCACTGAATATTCCCCAGTCAAGCTTCGTGCAGACCGGTCTGGACGGGGGCTACGGCAAAGAACTGAACACCCTGGGAGCCCCGCAGCAGGGATCGTGGAAAATAAACGACATGAACAACACTTTCAGCAGCAGCGAGAATGCGATCGATGCCCTGTTGCGAGCCGATCACAGCCCGCACCTCTTTGACGGGGACCTGCTGGATATGGATTTGGAGAACGAGAGCAACGAGCGGGTGCTCATCAATATCGCCGGTCTTAAGTTTGAGACCCAGCTGGGGACCCTGAATCAGTTCCCCAACACTCTGCTTGGAGATCCGGACAAAAGAATCAAGTACTTTGACCCACTTAGAAACGAGTATTTTTTCGACCGCAACCGGCCAAGTTTTGACGGGATTCTTTACTTTTATCAGTCGGGGGGGAAAATTCGCAGACCCGTCAATGTCTCCATCGATGTTTTCGCAGATGAAATAAGGTTTTATCAACTGGGTGAAGAGGCAATGGAGAGGTTCAGAGAGGATGAAGGCTTTATTAAAGAGGAGGAGAAACCTTTGCCCCAGAATGAGTTTCAGAAACAGGTATGGCTCATATTTGAGTATCCCGAGAGCTCTAGTCCGGCTAGAGGGATTGCTATCGTCTCTGTGATTGTGATCACCATATCTATCATCACCTTTTGCATGGAGACGTTACCTGAGTTTCGAGACGAGAGAGAACTACCGGGCAACATCCGAGCCGAAAACAGCACCCAGACGCACTCGTCGCTCACCCTGTCTGACCCCTTTTTCATAATCGAGACCACTTGTGTGATATGGTTCACTTTCGAGCTCTTCGTGAGGTTCTTCGCGTGCCCCAGCAAGTCCGAGTTCTCCAAGACCATCATGAACATCATCGACATCATGTCCATCATGCCTTACTTCATCACGGTGGGCACAGAGCTGGCCGAGCAGCAGGGCCAGGAGCATAACAACGGGCAGCAGGCGATGTCGCTGGCCATCCTGAGGGTCATCCGGCTGGTCAGGGTCTTCCGCATCTTCAAGCTCTCCAGACACTCCAAGGGGCTGCAGATCCTAGGCCAGACCTTGAAGGCCAGCATGAGGGAACTCGGCCTTCTCATCTTCTTCCTCTTCATCGGGGTCATCCTCTTCTCCAGCGCCGTCTACTTCGCTGAGGCCGATGAGCCCGAGTCCCATTTCTCCAGCATCCCCGATGCCTTCTGGTGGGCTGTTGTAACCATGACAACCGTCGGCTATGGAGACATGAGACCCGTGACTGTAGGGGGGAAAATTGTTGGGTCCCTGTGCGCCATCGCCGGCGTTTTGACTATCGCCTTGCCGGTGCCCGTGATCGTGTCCAATTTCAACTACTTTTACCACAGAGAGACTGATCAAGACCAGTCCTCCCTCAGAGATGACCTGACCATTGACCAAACAGCCGGAGAACTGAAAAAGAGCCATAGTCGGTCCTCTCTGCGGTCCACGGGGGATGCGGAAAATGGTGCTGAGGTCGAAATACCCACTGAAAAGGCCGACATTAAAGCCAACAGCAATGTGGACATCAGGAGATCCCTGTACTCACTCTGCTTAGATGCCAGGGAAACGGACTTGTAG
>KCNA6a
ATGGAGGAAATTAAATTCTACGATTTGGGAGAGGAAGTCATCGAAAATTTCAAGGAAGACGAAGGGTTCATCAAAGAAGAAGAACGTCCTTTGCCAGAAAACGAATTTCAGCGTCAGGTCTGGCTCTTGTTTGAATATCCCGAGAGCTCAGGACCAGCCAGGGGAATTGCAATAATTTCTGTTCTTGTGATCTTGATTTCAATTGTGATTTTCTGCTTGGAAACCCTGCCGGAGTTCAGGGAGGAAAACAGATATCCCGAGGATTTCCTTCATGTGAACGGGACTACTCACATGAAGAAGCCAAATCCGTTCACAGACCCTTTCTTCATAGTTGAAACACTGTGCATCATCTGGTTTTCTTTCGAGCTGTTGGTGAGGTTCTTTGCCTGCCCTAGCAAGCCCGCCTTCTTCAAAAACATTATGAATACCATCGATATAGTGGCGATTATGCCCTATTTCATCACGCTGGGTTTGGAGCTCGCAGAACATCAAGGGAACGGGCAACAAGCGATGTCTTTGGCAATACTGAGGGTGATCCGTCTGGTGCGTGTCTTTAGGATCTTCAAGCTCTCCAGGCACTCGAAGGGTCTGCAGATCCTTGGAAAGACCCTCCAGGCTAGCATGAGAGAACTGGGTCTCTTGATATTCTTCCTTTTCATCGGGGTCATCTTGTTTTCAAGCGCGGTGTACTTTGCTGAGACCGATGACCCGGAGTCGGGATTCAGCAGTATTCCCGATGCTTTCTGGTGGGCTGTGGTGTCCATGACTACTGTGGGCTACGGGGACATGTGCCCAGTCACAATCGGTGGCAAAATAGTCGGTTCGTTGTGTGCCATCGCCGGTGTGCTTACCATCGCGCTGCCTGTCCCTGTGATCGTCTCAAATTTCAACTATTTCTACCACAGAGAGACGGAGCACGAGGAGCAATTTGAGTACACGCATGTAACATGTGGACAGCAGCAGCCCTCGTTTGGAGAATTCAAAAAGAGTGACAGCAAGCCTTCCCTTGCGAAATCCGACTACCTGGATTCAGACGATTACGAGGCATTCAAATATACAAACTGTAGCCCAAACAAAGTGTACACGGGCAAGCTGACTGATGTATGA
>KCNA6b
ATGACAGTTGTATCTTCAGAAAACCTGGAGGAGACTGTGGCCCTTGCAGCCCTGTCTCAAGATGTCTGTAATCCGGAGCGCATGGACCAGGAATGCTGCGAGAGGGTGGTCATCAACATCTCCGGACTGCGCTTTGAAACCCAGCTCAAAACACTGGCTCAGTTTCCATCAACACTGCTGGGGGACCCAAGAAAAAGGATGCGATTCTTTGACCCTTTGAGAAACGAGTACTTCTTTGACAGAAATCGACCCAGTTTTGATGCCATCCTTTATTACTACCAGTCTGGGGGAAAGCTCCGGAGACCTGCTAACGTACCTATGGACATATTTATGGAGGAGATCAAATTTTACGATCTGGGCGAAGACGTGATTGAAAAATTCAAAGACGACGAAGGTTTTATAAAAGAGGAAGAGCGCCCGTTGCCAGAAAACGAGTTCCAGCGCCAGGTCTGGCTTTTGTTCGAATACCCCGAGAGTTCAGGACCAGCCAGAGGAATAGCAATAGTTTCTGTCGTGGTCATTTTGATATCCATTGTTATTTTCTGCATGGAGACCTTGCCGGAGTTTCGGGATGGGCACGGATTTTCCGAAGATCACTTTTCTGTCAATGGAACTTTAGGAATGGAAAAACCAAATCCATTCACCGATCCATTCTTTATCGTGGAGACCCTGTGCATCATTTGGTTTTCATTCGAGCTGATGGTGAGGTTTTTTGCGTCTCCCAGTAAACCCGCCTTCTTTAAAAACATCATGAACACCATCGATATTGTGGCGATCATCCCCTATTTTATCACGCTGGGGCTGGAGCTAGCGGAGAGCCAAGGCAATGGCCAGCAAGCAATGTCGCTGGCCATTCTGAGAGTCATCCGCCTGGTGCGAGTCTTCCGCATTTTCAAACTGTCTCGACACTCGAAGGGTCTCCAGATATTGGGGAAGACACTCCAGGCGAGCATGAGGGAGCTCGGTCTTTTAATATTCTTCCTTTTCATAGGCGTTATTCTGTTCTCCAGTGCTGTGTACTTCGCTGAGACTGATGACCCACAGTCTTCATTCAGCAGTATCCCCGATGCCTTTTGGTGGGCAGTAGTATCAATGACGACCGTGGGCTATGGAGACATGTGCCCTGTCACTGTTGGGGGCAAGATCGTCGGATCATTATGTGCCATCGCCGGTGTGCTTACTATTGCGCTACCCGTCCCTGTCATTGTGTCAAATTTCAACTACTTCTACCACAGGGAGACGGAACATGAGGAACAATCACAGTATACTCATGTTACATGTGGTCAACCGCAGCCTACATTTGGGGATGTCAAGAAGTCTGACAGCAAGCCTTCCCTCACAAAGTCTGATTTAATGGAGGCTGAAGACCTGGATTCATTGAAATACATCAATTACAGCCCGCATAAGCCGTACAGGGGCAAGTTCACCGACGTATGA
>KCNA7a_1_exon1
ATGGATGAGGGGAGTAGGAGTGGACAGGAGAGAGAGGTAGGAGGGATGGGTACTGACAGGAGCCAGGGGTCGGAGGAGATGCACAGCGGCACAAACACAAGGAGCTTGGCCTTGAAGAATGACGAGGATAACAAGGGGGAAGGAGGAAAGGGCTGCCACTATGGGAACATGTGGAAGGGAGGGTGGATGCTGAGCGAGAGACTGGCCATCAACGTGGCGGGTATGAGGTATGAGACTCAGCTTCGCACGCTGGCCCAGTTTCCAGACTCCTTGCTGGGGGATCCTCAGAGACGGCTGCGCTATTTTGACCCGCTGAGGAACGAGCTGTTCCTGGATCGGAACCGGGTCTGCTTCGACGCCATCCTCACTTACTACCAGTCGGGTGGACGCCTCCAGAGGCCCGCCGAGATCCCGGTGGATGTTTTCCTGGAGGAGCTTGAGTTCTACCAGCTGGGCGACGAGATCTTGGAGCGCTACAAGGATGAGGAGGGCTTCCCTAAAGAGGAAGTGCGCATTCTGCCTGAGGGCAAGATAGCAAGTAACGTGTGGAGTCTTTTCGAGTATCCCGATTCCTCGCCATACGCCCATGGCGTCACCATCTTCAGCATCATAATCATCATTCTTTCAATCACcACTTTCTGCCTGGAGACAaTACCTGAGCTGCAGACCCCCAAGTCACCAAGCAAG
>KCNA7a_1_exon2
GATCAATCAGGCGCCCACAATGACACGAGCCAGTCCAGTGGGCTCGGCTCTTTAGACTTCTTCTTCGTGACAGAATGCATATGCGTCAGCTGGTTCTCTACAGAACTGACCCTGCGCTTCTTGTCTTCACCCAGCAAGATTGAGTTTTTAAAGGAGGCAATGAACCTGATCGACTTtGGCTCCATCCTTCCTTTTTTTGTCGAGCAGTTCTCAGATGTGACTGAGACAGCTGAAGGGGAGGACGGGGAGTCAACACTGGCCCTCTTCAAGATCGTCAGGCTGGTGCGAGTCTTCCGGATCTTCAAACTCTCCCGCCACTCCAAGGGTCTGCAGGTCCTGGGCATGACCCTGAAGGCCAGCATGCGTGAGCTAGCTCTGCTCGTCTTTTTCCTACTCATTGGAGTCATCATTTTCTCTAGTGCCATCTACTTCGCAGAGGGGGATGAGGAAGAGACAGCCTTTCTTAGCATTCCTTATTCTTTTTGGTGGGCTTTGGTCACCATGACTACAGTTGGCTATGGTGACATGTACCCAGAAACAGTAATGGGCAAGCTAGTGGGCTCCCTGTGTGCCATTGCTGGGGTGCTAACCATCTCCCTGCCTGTGCCTGTCATCGTCTCCAACTTCAGCTACTTCTATACCAGGGCAAATATGACCTTTGACCCATCGCCTTACAAGCATGTCAAGTGCTCTTTGTGGGAGGAAGATGAAGAGGATGAGAAGGAAAAGGATTACTTGGCTTTGGGAGGCCTGTATAGTCCTCTGAATGGGACTCTACCTACATATGAAGGGAATGAGGTTCAGCAGGTAGGAAAtGTATACATTAAGGAACCTCTGGTGACAGAAGTGTGA
>KCNA7a_2_exon1
ATGGATGAGGGGAGTAgGAGTGGACAGGAgAGAGAGGTAgGAGGGATGGGTACTGaCAGGAGCCAGGGGTCGGAGGaGATGCACAGCGGCACAAACACAAGGAGCTTGGCCTTGAAGAATGACGAGGATAACAAGAGGGAAGGAGGAAAGGGCTGCCACTATGGGAACATGTGGAAGGGAGGGTGGATGCTGAGCGAGAGACTGGCCATCAACGTGGCGGGTATGAGGTATGAGACTCAGCTTCGCACGCTGGCCCAGTTTCCAGACTCCTTGCTGGGGGATCCTCAGAGACGGCTGCGCTATTTTGACCCGCTGAGGAACGAGCTGTTCCTGGATCGGAACCGGGTCTGCTTCGACGCCATCCTCACTTACTACCAGTCGGGTGGACGCCTCCAGAGGCCCGCCGAGATCCCGGTGGATGTTTTCCTGGAGGAGCTTGAGTTCTACCAGCTGGGCGACGAGATCTTGGAGCGCTACAAGGATGAGGAGGGCTTCCCTAAAGAGGAAGTGCGCATTCTGCCCGAGGGCAAGATAGCAAGTAACGTGTGGATGCTTTTCGAGTATCCCGACTCCTCGCGCTACGCCCACTTCATCACCATCTTCAGCATCATAATCATTATTCTGTCAGTCTCCACTTTCCTCCTTGAGACAATACCTGAGCTGCAGTCCTCCaAGTCACCAAGCAAG
>KCNA7a_2_exon2
GATCTATCAGGAGCCCACAATGACACGAGCCAGTCCAGTGGGTTTTTGTCAGCTTTGGACTTCTTCTTCGTGACAGAATGCATATGCATCTTCTGGTTCTCTATGGAACTGACCCTGCGATTCCTTTCTTCACCCAGCAAGATCGTGTTTTTGAAGGACTACATGAACCTGATCGACTTTGGCTCCATCCTTCCTTTCTTCATTGAGCAGTTCTCAGATATTTCCAAAGCAGCTGACGGGGAAGATGAGGAGTCAACACTGGCCCTCTTCAAGATCGTCAGGCTGGTGCGAGTCTTCCGGATCTTCAAACTCTCCCGCCACTCCAAGGGTCTGCAGATCCTGGGCATGACCCTGAAGGCCAGCATGCGTGAGCTAGCTCTGCTCGTCTTTTTCCTACTCATTGGAGTCATCATTTTCTCTAGTGCCATCTACTTCGCAGAGGGGGATGAGGAAGAGACAGCCTTTCTTAGCATTCCTTATTCTTTTTGGTGGGCTTTGGTCACCATGACTACAGTTGGCTATGGTGACATGTACCCAGAAACAGTAATGGGCAAGCTAGTGGGCTCCCTGTGTGCCATTGCTGGGGTGCTAACCATCTCCCTGCCTGTGCCTGTCATCGTCTCCAACTTCAGTTACTTCTATCACAGGGCAAATTTGACCTTTGACCCATCACCTTACAAGCATGTTAAGTGCTCTTTGTGGGAGGAAGATGATGAGGATGAGAAGGAAAAGGATTACTTGGCTATGGGAGGCCTGTATAGTCCTCTGAATGGGACTCTACCTACATATGAAGGGAATGAGGTTCAGCAGGTAGGAAATGTATACATTAAGGAACCTCTGCTGACAGAAGTGTGA
>KCNA7b_exon1
ATGAGACAAGGAGACAAAGAGACAGACGTGGGGATGGGGGAGACGGAGCTGAGGCCGGGGGCCGGTGGCAATACACCGACACGCCACTGGGGCGGCGCTGAGACATGCGAGGGCCAGAAGAGCTGGCGCTCGGGCTGTGCGTGGAGGGGTGGCTGCGTGGCCAGTGAGCGGCTGGCCATCAACGTGTCGGGCATGCGCTACGAGACGCACCTGCGCACGTTGGCCCAGTTTCCCGACTCGCTACTGGGCGACCCGCACCGCCGGCTGCGCTACTTCGACCCGATGCGGAACGAGCTCTTCCTGGACCGTAGCCGCGTCTGCTTCGACGCCATCCTCTACTTCTACCAGTCGGGGGGGGCGGCTGCGGCGCCCCCCGCACATACCTCTCGACGTCTTCATGGAGGAACTGCGCTTCTACGAGCTAGGCGAGGACGTCATCAGTCGCTTCCGCGAGGACGAGGGCTTCGTCAAGGAGGAGCCCCGCCCGTTGCCCTCCGGCGCTCTACAGCGCCACCTCTGGATGCTCTTTGAACACCCGGAGTCCTCATCTGGCGCCCGCATCATCGCCGTCATCAGCATCATGGTTATCATCGTGTCCATTGTCATCTTCTGCCTGGAGACAATGCCCGAGTTCAAGAAGGAGGAAAGGGAG
>KCNA7b_exon2
GTGCACCACAGCTCCAACTCCAGCTCCGGGGGCCACACAGCCGCCGACCTCTTCCTGGACCCCTTCTTCATGGTGGAGACCATCTGCATATGCTGGTTTTCCTTCGAGCTCTTCATGCGCTTCACCTGCTCCCCCAGTAAGATCCACTTCTTCAAGGACGTGATGAACGTCATTGACTTCGTCGCCATCATCCCGTACTTCGTCACGCTGGGCACCGAGCTGGCCGACACCAAGGGAGGCAGCCCTACCGCCACGCTGGCGGTCATCAGGGTCATCAGGCTGGTCCGCGTCTTCCGCATCTTCAAGCTCTCCCGTCATTCGAAGGGCCTGCAGATCTTGGGCCAGACGCTGAGGGCCAGTCTGCGTGAGCTGGCTCTGCTCATCTTCTTCCTCTTCATCGGGGTCATCCTCTTCTCCAGCGCTGTCTACTTTGCCGAGGCGGACAACAAAGAATCTATGTTCACCAGCATCCCTGAGTCCTTCTGGTGGGCTGTGGTTTCCATGACGACCGTGGGCTACGGTGACATGTACCCGGTGACGGTAGGAGGCAAGTTGGTGGGTTCCATGTGCGCCATCGCTGGTGTGCTGACCATCTCGCTGCCCGTGCCTGTCATAGTCTCCAACTTCAGCTACTTCTACCACCGGGAGATGGAGAATGAGGACACCACTGAATATGTCCATGTGAGCACAGACATCTGGCAGGTGGACGAGGTGGAGCAGGAGGAGCAGTGGCCTGAGCCAGAGAAGCAGGCCGACCAGCTGTTCTATGAGAAGGGGAGGTATGGAGGCATCTGTGTTCCCCTCAATGGGACGATCCTGGGGGGGCTGTGTGCCGGCCAGGGGGAGGGGACACCTGGGGGGAAACATGTACCTCAAGGACCCCTTGGTGACCCAGGTGTGAACAGAAGATGA
>KCNA10a
ATGGAGGTGGCGCTGGTCAAATTTGAGACCTTGAACGATGTCAAGATCAACATGGGTGAGAAAGGAACACCATCACCCCTGCCCAAGAAGACTTCCTTGTTGCAAGATGGGCCTCAGTGCAGCCCAAGCCACAAGCGACCACATACCCCTCATCAGTCGCCATACAGAGCCCGCCGAAGCATAACTGCTAACCCAGAGAAACTGCAGCAGCCAGTGTCACCAACTAGGAGGGGGCGCCCAAGTTGCACTAGCTTAAACTCCAACTGGAGGCTTCTGCTGAACAGTGATGGGGCAGAAGGTGAGCGTCTCTTCGGCCAGCTGGCTAAAGAATGCAGCGAGGATCTGATCATGAACAGGCTAGCACTAGACTATAGCAATCAGAAGGTCACCATAAACATTGCCGGCCTGCGTTTTGAGACATGCCTTAAGACACTGGACCAGTTCCCAGAGACTTTGCTAGGGAATCCCAGGAAAAGGACAAGGTACTTTGACCCCATGAGAAATGAGTACTTCTTTGAACGCAACCGACCCAGCTTTGATGGAATTCTTTACTACTACCAGTCAGGTGGCAAGATCAGAAGACCAGCTAATGTGCCCCTGGAGATTTTTTCAGATGAGATCATCTTCTTTGAATTAGGTAGCGAGGCAATGGATCAGTTCCGGCACGATGAGGGCTTCATCAAAGAGATGGAGGTGCCTTTGCCATCCAGCGAAATCCACCGGCAGTTGTGGCTTCTGTTCGAGTACCCTGAAAGCTCCAACGCTGCCCGAGGCATAGCAATAGTGTCCATCTTTGTCATCATCATCTCCATTATTGTCTTTTGCCTGGAAACACTACCAGAGTTTCGAGATGATGTGGGGATCTTTCCAACTTCCTTCCAGTTCTTCAACCACTCACAGAAAAGCCATTCCTTAGTCATGCCTGCAAATATAGTTCCTAAAACCATAGCTACCACACTCACTGATCCCTTCTTCTTAATCGAAACAGCTTGCATTGTCTGGTTTTTCTTTGAGCTCTGCATACGTTTCATTGCCTGTCCCAGCAAGAAGGATTTTTTCAACAACATCATGAACATCATAGACATCATCTCCATAATCCCTTACTTTGTTACCCTGGTGATGGACATAGCGACCAACATGGATACTACCTCTACCCAGAACATGTCTCTGGCCATCCTGCGTATTATCCGCCTGGTGAGAGTCTTCCGAGTTTTCAAGTTGTCCCGGCACTCCAAAGGACTGCAGATCTTAGGCCAGACGATAAAGGCCAGCTTGCGCGAGCTAGGCTTGCTCATGTTCTTCCTTTTCATCGGGATCATCCTTTTTTCCAGCGCCATTTACTTTGCCGAGGCTGACGAGCCCAACACTCAGTTTAGCAGCATCCCGGATGGATTCTGGTGGGCCGTGGTGACTATGACCACGGTGGGCTATGGAGACATGTGTCCCATCACCATGTGGGGCAAGCTGGTGGGGACCCTGTGTGCAATTGCTGGAGTGCTGACTCTCGCCTTCCCTGTACCAGTCATTGTCTCCAACTTCAACTACTTCTACCACCGGGAGACAGAACAGGAGGACAAGCTGCCCTTTCAGGACAATGCAGAGGTGTCTGGCACCACCAACAGACATGGAAGCACCACATCTCTGAACAAAGCTAATGCCAAAGTCCAATTTCTATGA
>KCNA10b
ATGGAGGTGGCGCTCGTTGACTTCGAGAACCTGGATGAGGTCGGAGTCAGCATAGGAGACCCCGGTGACGTGGACCCGCCCACTGAGACAGCATCACTCACGGCAACTTCCAATCAAAGCCATGGCAACAGTCATCAGCATATCCTGCAGAACAGTGGGAACAGGGCACAGCAGACTGGCGAACAGGGATTTTCACCCACAATGCCCCACACACAGACTAGGAGAGGACGTCCTAGCTGTGGCAGTCTCATCTCCAACTGGAAGGTTCTACTAAACAGCGATGGGTCGCAAAGTGAGACTATATACAATAAGCTGTCTAAGGAGTGTGGCGATGGCCTGTTCAGGGAGAAGCAAGCTTTGGATGAGGGGGACCAGAAAGTTATCATCAACATTGCAGGCCTGCGTTTTGAGACCCAGCTCAAGACCCTGAACCAGTTCCCAGAGACTCTGCTGGGGGACCCTTCGAAACGGATTAGCTACTTTGATCCCATGAGGAATGAATACTTCTTTGACCGCAATCGTCCCAGTTTCGATGGAATTTTGTACTATTATCAGTCTGGGGGAAAGATTCGGAGGCCAGCTAACGTTCCCTTGGACATATTTGCAGATGAAATAATCTTCTATGAGCTCGGTAATGAAGCTATGGAGCAGTTTAAAGAAGATGAAGGATTCATTAAAGATGCGGAGGTGCCCTTGCCTGCCAATGAGATTCATCGTCAGTTCTGGCTTCTGTTTGAGTACCCAGAAAGCTCCAGTGCTGCCAGATCAGTGGCGCTAGTGTCTGTCTTAGTCATTGTTATTTCCATCATCATTTTCTGCCTGGAGACACTGCCAGAGTTCCGTGAGGAAATGGGAGACTTCCAAGCCATCGCCGAGTTTGCCAATCAGACACAGGACGGCCCCATCTCTGTCTCCCCTCCAAGTGCCAGCCCCAAGTCTCTCGCTGCCACCCTCACTGACCCCTTCTTCATCATCGAGACCATTTGCATCATCTGGTTCTGCTTTGAGCTTTCTGTTCGTTTCATCGTGTGTCCCAGCAAAAAGGAATTCTTTAACAACATCATGAATATGATTGACATTGTCTCCATCACCCCCTACTTTGTCACCTTGGGGACAGAGGTGTTGACGACACCGGATGCAAGCTCCGCTCAGAACATGTCCCTGGCCATTCTGCGCATTGTCCGTCTTGTCAGGGTGTTCCGAATCTTCAAGCTATCCCGGCACTCCAAGGGGCTGCAGATCCTGGGCCAGACCTTGAAAGCCAGTATGCGTGAGCTTGGTCTGCTCATCTTCTTCCTCTTCATTGGAGTCATTCTTTTCTCCAGCGCCATCTACTTTGCCGAAGTAGACGAACCTCAGACACAATTTGTCAGTATCCCCGAGGGCTTCTGGTGGGCCGTGGTGACCATGACCACAGTTGGCTATGGAGACATGTGCCCTATAACCATGGGGGGGAAAATGGTGGGCACTTTGTGTGCCATCGCTGGCGTGCTGACCATCGCCCTGCCCGTGCCCGTCATTGTCTCCAACTTCAACTACTTCTACCACCGCGAGACGGAACAGGTGGAGAAGCAAGCTTTGGACACGAGCACTGAGGCAAGTGGGAAAACAGGGGGTGCCTCAAAGCACGTCAGTACCAATGGCAGCTCTGTGGCTGACAAAAATGTGAAGCCTTGA
